# Supplementary material for: A Longitudinal Study in Tunisia to Assess the Anti-RBD IgG and IgA Responses Induced by Three Different COVID-19 Vaccine Platforms
Source: Trop Med Infect Dis. 2024 Mar 13;9(3):61. doi: 10.3390/tropicalmed9030061 (PMC10975151; doi:10.3390/tropicalmed9030061)
Supplement: Supplementary file 1 [file tropicalmed-09-00061-s001.zip]

Archive with 1 entries (1 files):
- tropicalmed-2697102-supplementary.pdf
